# Supplementary material for: Sesquiterpenes of the ectomycorrhizal fungus Pisolithus microcarpus alter root growth and promote host colonization
Source: Mycorrhiza. 2024 Mar 5;34(1-2):69–84. doi: 10.1007/s00572-024-01137-9 (PMC10998793; doi:10.1007/s00572-024-01137-9)
Supplement: Supplementary file 1 — Supplementary file1 (XLSX 11 KB) [file 572_2024_1137_MOESM1_ESM.xlsx]

## Sheet: Sheet1
Supplemental Table 1: Normalised read count of all putative terpene synthases in P. microcarpus isolate SI-14 in free living mycelium and across five timepoints of colonisation (pre-symbiosis, 24 hours post contact, 48 hours post contact, 1 week post contact, 2 weeks post contact).
		Axenic Root Control (T0)			Pre-symbiosis			24hr Contact			48hr Contact			1 Week Contact			2 Week Contact
Protein ID	IPR	Replicate 1 (FPKM)	Replicate 2 (FPKM)	Replicate 3 (FPKM)	Replicate 1 (FPKM)	Replicate 2 (FPKM)	Replicate 3 (FPKM)	Replicate 1 (FPKM)	Replicate 2 (FPKM)	Replicate 3 (FPKM)	Replicate 1 (FPKM)	Replicate 2 (FPKM)	Replicate 3 (FPKM)	Replicate 1 (FPKM)	Replicate 2 (FPKM)	Replicate 3 (FPKM)	Replicate 1 (FPKM)	Replicate 2 (FPKM)	Replicate 3 (FPKM)
Pmic_685262	Terpene synthase, metal-binding ; Terpenoid synthase	441.66	443.55	446.94	91.62	130.53	124.76	109.91	173.56	260.93	207.6	164.38	166.64	247.85	261.13	323.71	325.29	313.21	371.82
Pmic_546554	Terpene synthase, metal-binding ; Terpenoid synthase	22.4	22.81	21.61	14.12	14.3	12.25	16.44	13.96	9.82	13.95	16.07	17.65	14.83	15.73	19.31	8.59	6.47	10.89
Pmic_636097	Terpene synthase, metal-binding ; Terpenoid synthase	9.99	9.75	10.17	19.6	15.42	17.68	24.02	18.42	5.09	13.11	14.45	12.11	15.52	15.31	16.97	4.87	2.51	4.85
Pmic_642487	Terpenoid synthase	0.05	0.06	0.04	0.24	0	0	0.41	0.2	0.08	0	0	0.11	0.15	0.23	0.23	0	0	0.08
Pmic_85821	Terpenoid synthase	33.52	33.24	32.53	20	23.53	11.85	22.67	19.45	13.76	23.15	23.39	23.19	37.23	34.64	39.91	8.23	5.61	14.76
Pmic_111694	Terpenoid synthase	3.06	3.34	3.01	7.52	3.92	3.56	5.75	8.86	3.29	4.66	3.49	4.35	4.45	7.52	5.48	3.28	4.09	3.82
Pmic_88043	Terpenoid synthase	0.56	0.65	0.58	0.91	1.11	0.78	0.98	1.43	0.53	0.62	0.71	1.04	0.93	1.85	1.32	0.63	0.46	0.65
Pmic_605546	Terpenoid synthase	13.72	14.29	13.73	10.36	9.36	10.2	13.22	12.03	8.09	11.59	9.86	12.53	12.27	15.2	14.47	7.05	5.66	8.43
Pmic_76839	Prenyltransferase/squalene oxidase ; Terpene synthase ; Terpenoid cylases/protein prenyltransferase alpha-alpha toroid	29.97	30.34	32.48	24.23	30.53	27.19	33.49	41.01	30	26.43	23.68	24.55	27.12	28.09	27.53	32.13	33.72	32.08
Pmic_123089	Prenyltransferase/squalene oxidase ; Terpenoid cylases/protein prenyltransferase alpha-alpha toroid	38.56	40.85	36.63	25.48	35.36	30.72	37.56	22.51	33.89	27.38	27.08	28.19	28.4	32.04	31.56	41.14	37.42	41.94
Pmic_28114	Prenyltransferase/squalene oxidase ; Terpenoid cylases/protein prenyltransferase alpha-alpha toroid	48.56	45.43	48.93	33.78	36.42	36.59	37.05	32.1	33.04	40.03	41.16	39	44.27	43.76	44.8	33.3	28.39	30.19
Pmic_683223	Prenyltransferase/squalene oxidase ; Terpenoid cylases/protein prenyltransferase alpha-alpha toroid	31.73	29.82	29.62	24.62	24.16	27.68	32.21	31.3	28.56	30.38	29.25	29.38	28.03	31.36	32.98	27.28	21.69	24.19
Pmic_598729	Prenyltransferase/squalene oxidase ; Terpenoid cylases/protein prenyltransferase alpha-alpha toroid	29.06	30.91	29	18.89	19.64	20.5	17.84	20.88	23.47	25.97	24.35	26.79	22.86	23.46	25.03	25.05	22.37	25.58
Pmic_119755	Prenyltransferase/squalene oxidase ; Terpenoid cylases/protein prenyltransferase alpha-alpha toroid	19.69	21.59	19.77	17.03	14.76	16.33	13.47	15.75	15.19	15.57	20.56	16.63	16.96	18.74	20.32	20.01	11.02	13.43
