# Supplementary material for: Sesquiterpenes of the ectomycorrhizal fungus Pisolithus microcarpus alter root growth and promote host colonization
Source: Mycorrhiza. 2024 Mar 5;34(1-2):69–84. doi: 10.1007/s00572-024-01137-9 (PMC10998793; doi:10.1007/s00572-024-01137-9)
Supplement: Supplementary file 2 — Supplementary file2 (XLSX 17 KB) [file 572_2024_1137_MOESM2_ESM.xlsx]

## Sheet: terpene_synthases_withreads(57)
Supplemental Table 2: Normalised read count of all putative terpene synthases in E. grandis in axenically grown roots (control T0) and across five timepoints of colonisation (pre-symbiosis, 24 hours post contact, 48 hours post contact, 1 week post contact, 2 weeks post contact).
		Axenic Root Control (T0)			Pre-symbiosis			24hr Contact			48hr Contact			1 Week Contact			2 Week Contact
Gene Number	EC_DEF	Replicate 1 (FPKM)	Replicate 2 (FPKM)	Replicate 3 (FPKM)	Replicate 1 (FPKM)	Replicate 2 (FPKM)	Replicate 3 (FPKM)	Replicate 1 (FPKM)	Replicate 2 (FPKM)	Replicate 3 (FPKM)	Replicate 1 (FPKM)	Replicate 2 (FPKM)	Replicate 3 (FPKM)	Replicate 1 (FPKM)	Replicate 2 (FPKM)	Replicate 3 (FPKM)	Replicate 1 (FPKM)	Replicate 2 (FPKM)	Replicate 3 (FPKM)
Eucgr.B01314	4.2.3.22 - Germacradienol synthase; 4.2.3.75 - (-)-germacrene D synthase	0	0	0	0	0	0	0	0	0	0	0	0	0	0	0	0	0	0
Eucgr.B01315	4.2.3.75 - (-)-germacrene D synthase	0	0	0.11	0	0	0	0	0	0	0	0	0	0.04	0	0	0	0	0
Eucgr.B01942	4.2.3.22 - Germacradienol synthase; 4.2.3.75 - (-)-germacrene D synthase	0.27	0.07	0.57	0.32	4.34	0	0	1.94	0.96	0	0	0	0.24	0	1.07	0.14	0.15	0.75
Eucgr.C02467	4.2.3.22 - Germacradienol synthase; 4.2.3.75 - (-)-germacrene D synthase	0	0	0	0	0	0	0	0	0	0	0	0	0	0	0	0	0	0
Eucgr.C02474	4.2.3.22 - Germacradienol synthase; 4.2.3.75 - (-)-germacrene D synthase	0	0	0	0	0	0	0	0	0	0	0	0	0	0.05	0	0	0	0
Eucgr.C02554	4.2.3.77 - (+)-germacrene D synthase	0	0	0	0	0	0	0	0	0	0	0	0	0	0.04	0	0	0.34	0
Eucgr.C04198	4.2.3.22 - Germacradienol synthase; 4.2.3.75 - (-)-germacrene D synthase	0.01	0	0	0	0	0	0	0	0	0	0	0	0.06	0	0	0	0	0
Eucgr.D00666	4.2.3.144 - Geranyllinalool synthase	0	0	0	0	0	0	0	0	0	0	0	0	0	0	0	0	0	0
Eucgr.D00668		0.01	0	0	0	0	0	0	0	0	0	0	0	0	0	0.02	0	0	0.02
Eucgr.D00671	4.2.3.46 - Alpha-farnesene synthase	0	0	0	0	0	0	0	0.05	0	0	0	0	0.01	0	0	0	0	0
Eucgr.D00677		0.02	0.01	0.02	0	0	0	0	0	0	0	0	0	0	0	0	0	0.03	0
Eucgr.D00678	4.2.3.46 - Alpha-farnesene synthase	0	0.02	0.02	0	0	0	0.02	0.03	0	0	0	0	0.02	0	0.02	0	0.02	0
Eucgr.D00679		0	0	0	0	0	0	0	0	0	0	0	0	0	0	0	0	0	0
Eucgr.D00680		0	0	0	0	0	0	0	0	0	0	0	0	0	0	0	0	0	0
Eucgr.D00859	4.2.3.46 - Alpha-farnesene synthase	0	0	0	0.09	0	0	0	0	0	0	0	0.12	0	0	0	0	0	0
Eucgr.D00861	4.2.3.46 - Alpha-farnesene synthase	0	0	0	0	0	0	0	0	0	0	0	0	0	0	0	0	0	0
Eucgr.D00862	4.2.3.46 - Alpha-farnesene synthase	0	0	0	0	0	0	0	0	0	0	0	0	0	0	0	0	0	0
Eucgr.D00863	4.2.3.46 - Alpha-farnesene synthase	0.05	0	0.05	0.03	0.05	0	0.13	0	0	0	0.05	0.12	0.06	0.12	0.07	0	0	0
Eucgr.D00864	4.2.3.46 - Alpha-farnesene synthase	0	0	0	0	0	0	0	0	0	0	0	0	0	0.05	0	0	0	0
Eucgr.D00865	4.2.3.46 - Alpha-farnesene synthase	0	0	0	0	0	0	0	0	0	0	0	0	0	0	0	0	0	0
Eucgr.D00868	4.2.3.46 - Alpha-farnesene synthase	0	0	0	0	0	0	0	0	0	0	0	0	0	0	0	0	0	0
Eucgr.D00869	4.2.3.46 - Alpha-farnesene synthase	0	0	0	0	0	0	0	0	0	0	0	0	0	0	0	0	0	0
Eucgr.D00870	4.2.3.46 - Alpha-farnesene synthase	0	0	0	0	0	0	0	0	0	0	0	0	0	0	0	0	0	0
Eucgr.D00871	4.2.3.46 - Alpha-farnesene synthase	0	0	0	0	0	0	0	1.64	1.28	0.72	0	0	0.4	0.24	0.24	0	0	0
Eucgr.D00872	4.2.3.46 - Alpha-farnesene synthase	0	0	0.01	0	0	0	0	0	0	0	0	0	0	0	0	0	0	0
Eucgr.D00874	4.2.3.46 - Alpha-farnesene synthase	0.07	0	0	0	0	0	0	0.11	0.05	0.04	0	0	0	0	0	0	0	0
Eucgr.D01100	4.2.3.22 - Germacradienol synthase; 4.2.3.75 - (-)-germacrene D synthase	0	0	0	0	0	0	0.05	0	0	0	0	0	0	0	0	0	0	0
Eucgr.D01102	4.2.3.119 - (-)-alpha-pinene synthase	0	0	0	0	0	0	0	1.87	0.86	0	0	0	0.1	0	0	0	0	0
Eucgr.D01103	4.2.3.22 - Germacradienol synthase; 4.2.3.75 - (-)-germacrene D synthase	0	0	0	0	0	0	0	0	0	0	0	0	0	0	0	0	0	0
Eucgr.D01104	4.2.3.22 - Germacradienol synthase; 4.2.3.75 - (-)-germacrene D synthase	0	0	0	0	0	0	0	0	0	0	0	0	0	0	0	0	0	0
Eucgr.D01105	4.2.3.22 - Germacradienol synthase; 4.2.3.75 - (-)-germacrene D synthase	0	0	0	0	0	0	0	0	0	0	0	0	0	0	0	0	0	0
Eucgr.D01106	4.2.3.22 - Germacradienol synthase; 4.2.3.75 - (-)-germacrene D synthase	0	0	0	0	0	0	0	0	0	0	0	0	0	0	0	0	0	0
Eucgr.D01114	4.2.3.22 - Germacradienol synthase; 4.2.3.75 - (-)-germacrene D synthase	0	0	0	0	0	0	0	0	0	0	0	0	0	0	0	0	0	0
Eucgr.E00404	4.2.3.75 - (-)-germacrene D synthase	0	0	0	0	0	0	0	0	0	0	0	0	0	0	0	0	0	0.06
Eucgr.E00414	4.2.3.22 - Germacradienol synthase; 4.2.3.75 - (-)-germacrene D synthase	0	0	0	0	0	0	0	0	0	0	0	0	0	0	0	0.03	0	0
Eucgr.E00415	4.2.3.22 - Germacradienol synthase; 4.2.3.75 - (-)-germacrene D synthase	0	0	0	0	0	0	0	0	0	0	0	0	0	0	0	0	0	0
Eucgr.E00416	4.2.3.75 - (-)-germacrene D synthase	0	0	0	0	0	0	0	0	0	0	0	0	0	0	0	0	0	0
Eucgr.E00419	4.2.3.22 - Germacradienol synthase; 4.2.3.75 - (-)-germacrene D synthase	0	0	0	0	0	0	0	0	0	0	0	0	0	0	0	0	0	0
Eucgr.E02670	4.2.3.22 - Germacradienol synthase; 4.2.3.75 - (-)-germacrene D synthase	0	0	0	0	0	0	0	0	0	0	0	0	0	0	0	0.07	0	0
Eucgr.E03062	4.2.3.25 - S-linalool synthase	0	0	0.02	0	0	0	0	0	0	0	0	0	0	0	0	0	0	0
Eucgr.E03115	4.2.3.22 - Germacradienol synthase; 4.2.3.75 - (-)-germacrene D synthase	0	0	0	0	0	0	0	0	0	0.15	0.34	0.44	1.81	0.2	2.71	0.06	0	0
Eucgr.E03311	4.2.3.75 - (-)-germacrene D synthase	0.37	0	0.9	0	0	0	0	0	0	0	0	0	2.07	0	0	1.7	0.37	0
Eucgr.E03562	4.2.3.25 - S-linalool synthase	0	0	0	0	0	0	0	0	0	0	0	0	0	0	0	0	0	0
Eucgr.E03563	4.2.3.25 - S-linalool synthase	0	0	0	0	0	0	0	0	0	0	0	0	0	0	0	0	0	0
Eucgr.E03566	4.2.3.48 - (3S,6E)-nerolidol synthase	0	0	0	0	0	0	0	0	0	0	0	0	0	0	0	0	0	0
Eucgr.E03569	4.2.3.25 - S-linalool synthase	0	0	0	0	0	0	0	0	0	0	0	0	0	0	0	0	0	0
Eucgr.E03570	4.2.3.25 - S-linalool synthase	0	0	0	0	0	0	0	0	0	0	0	0	0	0	0	0	0	0
Eucgr.E03571	4.2.3.48 - (3S,6E)-nerolidol synthase	0	0	0	0	0	0	0	0	0	0	0	0	0	0	0	0	0	0
Eucgr.E03572	4.2.3.48 - (3S,6E)-nerolidol synthase	0	0	0	0	0	0	0	0	0	0	0	0	0	0	0	0	0	0
Eucgr.E03574	4.2.3.48 - (3S,6E)-nerolidol synthase	0	0	0	0	0	0	0	0	0	0	0	0	0	0	0	0	0	0
Eucgr.E03598	4.2.3.48 - (3S,6E)-nerolidol synthase	0.05	0	0	0	0	0	0	0	0	0	0	0	0	0	0	0	0	0
Eucgr.E03602	4.2.3.48 - (3S,6E)-nerolidol synthase	0	0	0	0	0	0	0	0	0	0	0	0	0	0	0	0	0	0
Eucgr.E03603	4.2.3.48 - (3S,6E)-nerolidol synthase	0	0	0	0	0	0	0	0	0	0	0	0	0	0	0	0	0	0
Eucgr.E03605	4.2.3.48 - (3S,6E)-nerolidol synthase	0	0	0	0	0	0	0	0	0	0	0	0	0	0	0	0	0	0
Eucgr.E03606	4.2.3.25 - S-linalool synthase	0	0	0	0	0	0	0	0	0	0	0	0	0	0	0	0	0	0
Eucgr.E03610	4.2.3.25 - S-linalool synthase	0	0	0	0	0	0	0	0	0	0	0	0	0	0	0	0	0	0
Eucgr.F03396	4.2.3.22 - Germacradienol synthase; 4.2.3.75 - (-)-germacrene D synthase	0	0	0	0	0	0	0	0	0	0	0	0	0	0	0	0	0	0
Eucgr.F03398	4.2.3.22 - Germacradienol synthase; 4.2.3.75 - (-)-germacrene D synthase	0	0	0	0	0	0	0	0	0	0	0	0	0	0	0	0	0	0
Eucgr.F03400	4.2.3.22 - Germacradienol synthase; 4.2.3.75 - (-)-germacrene D synthase	0.01	0	0.03	0	0	0	0	0	0	0	0	0	0	0	0	0	0	0.05
Eucgr.F03402	4.2.3.22 - Germacradienol synthase; 4.2.3.75 - (-)-germacrene D synthase	0	0	0	0	0	0	0	0	0	0	0	0	0	0	0	0	0	0
Eucgr.F03403	4.2.3.22 - Germacradienol synthase; 4.2.3.75 - (-)-germacrene D synthase	0	0	0	0	0	0	0	0	0	0	0	0	0	0	0	0	0	0
Eucgr.F03404	4.2.3.22 - Germacradienol synthase; 4.2.3.75 - (-)-germacrene D synthase	0	0	0	0	0	0	0	0	0	0	0	0	0	0	0	0	0	0
Eucgr.F03408		0	0	0	0	0	0	0	0	0	0	0	0	0	0	0	0	0	0
Eucgr.F03409	4.2.3.75 - (-)-germacrene D synthase	0	0	0	0	0	0	0	0	0	0	0	0	0	0	0	0	0	0
Eucgr.F03412	4.2.3.22 - Germacradienol synthase; 4.2.3.75 - (-)-germacrene D synthase	0	0	0	0	0	0	0	0	0	0	0	0	0	0	0	0	0	0
Eucgr.F03413	4.2.3.22 - Germacradienol synthase; 4.2.3.75 - (-)-germacrene D synthase	0	0	0	0	0	0	0	0	0	0	0	0	0	0	0	0	0	0
Eucgr.F03855	4.2.3.19 - Ent-kaurene synthase	4.92	3.36	3.91	4.39	7.56	2.94	3.22	0.79	1.76	4.49	4.24	3.58	4.74	5.99	5.32	2.55	2.23	5.16
Eucgr.G01636	4.2.3.22 - Germacradienol synthase; 4.2.3.75 - (-)-germacrene D synthase	0.36	1.19	0.61	1.38	0.73	1.49	1.35	0.2	1.64	0.49	0.05	0.13	0.16	0.19	0.61	1.5	2.32	0.51
Eucgr.H01472	5.5.1.13 - Ent-copalyl diphosphate synthase	0	0.09	0	0	0	0	0	0	0.05	0	0	0.03	0.02	0	0.06	0.12	0	0.03
Eucgr.H04797	4.2.3.75 - (-)-germacrene D synthase	0	0	0	0	0	0	0	0	0	0	0	0	0.53	0	0.36	0.52	0.05	0
Eucgr.H04977	4.2.3.22 - Germacradienol synthase; 4.2.3.75 - (-)-germacrene D synthase	0	0	0	0	0	0	0.1	0	0	0.05	0	0	0	0.21	0.08	0	0	0
Eucgr.H04978	4.2.3.22 - Germacradienol synthase; 4.2.3.75 - (-)-germacrene D synthase	0	0	0	0	0	0.13	0	0	0	0	0.05	0	0	0.07	0	0	0	0
Eucgr.J01451	4.2.3.22 - Germacradienol synthase; 4.2.3.75 - (-)-germacrene D synthase	0	0	0	0	0	0	0	0	0	0	0	0	0	0	0	0	0	0
Eucgr.J01453	4.2.3.22 - Germacradienol synthase; 4.2.3.75 - (-)-germacrene D synthase	0	0	0	0	0	0	0	0	0	0	0	0	0	0	0	0	0	0
Eucgr.K00827	4.2.3.27 - Isoprene synthase	0	0	0	0	0	0	0	0	0	0	0	0	0	0	0	0	0	0
Eucgr.K00828	4.2.3.27 - Isoprene synthase	0	0	0	0	0	0	0	0	0	0	0	0	0	0	0	0	0	0
Eucgr.K00876	4.2.3.27 - Isoprene synthase	0	0	0	0	0	0	0	0	0	0	0	0	0.04	0	0	0	0.26	0.13
Eucgr.K00877	4.2.3.27 - Isoprene synthase	0	0	0	0	0	0	0	0	0	0	0	0	0	0	0	0	0	0
Eucgr.K00878	4.2.3.27 - Isoprene synthase	0	0	0	0	0	0	0	0	0	0	0	0	0	0	0	0	0	0
Eucgr.K00879	4.2.3.27 - Isoprene synthase	0	0	0	0	0	0	0	0	0	0	0	0	0	0	0	0	0	0
Eucgr.K00881	4.2.3.27 - Isoprene synthase	0	0	0	0.24	0.07	0.62	0.83	0.77	0.21	0.57	1.05	0.96	1.69	1.59	2.94	0.04	0.08	0
Eucgr.K03518	4.2.3.22 - Germacradienol synthase; 4.2.3.75 - (-)-germacrene D synthase	0	0	0	0	0	0	0	0	0	0	0	0	0	0	0	0	0	0
Eucgr.L01631	4.2.3.22 - Germacradienol synthase; 4.2.3.75 - (-)-germacrene D synthase	0	0	0	0	0	0	0	0	0	0	0	0	0	0	0	0	0	0
Eucgr.L01686	4.2.3.22 - Germacradienol synthase; 4.2.3.75 - (-)-germacrene D synthase	0	0	0	5.12	0	7.69	1.7	0.07	4.42	2.37	0	0.4	0.1	0.78	2.21	2.29	6.14	2.23
Eucgr.L01753	4.2.3.46 - Alpha-farnesene synthase	0	0	0	0	0	0	0	0	0	0	0	0	0	0	0	0	0.09	0
Eucgr.L02082	4.2.3.75 - (-)-germacrene D synthase	0	0	0	0	0	0	0.06	0	0	0	0	0	0.04	0.08	0	0	0	0
Eucgr.L02212	4.2.3.46 - Alpha-farnesene synthase	0	0	0	0	0	0	0	0	0	0	0	0	0	0	0	0	0	0
Eucgr.L02261	4.2.3.48 - (3S,6E)-nerolidol synthase	0	0	0	0	0	0	0	0	0	0	0	0	0	0	0	0	0	0
Eucgr.L02296	4.2.3.46 - Alpha-farnesene synthase	0	0	0	0	0	0	0	0	0	0	0	0	0	0	0	0	0	0
Eucgr.L02298	4.2.3.22 - Germacradienol synthase; 4.2.3.75 - (-)-germacrene D synthase	0	0	0	0	0	0	0	0	0	0	0	0	0	0.07	0	0.06	0	0
Eucgr.L02418	4.2.3.22 - Germacradienol synthase; 4.2.3.75 - (-)-germacrene D synthase	0	0	0	0	0	0	0	0	0	0	0	0	0	0	0	0	0	0
Eucgr.L02447	4.2.3.75 - (-)-germacrene D synthase	0	0	0	0	0	0	0	0	0	0	0	0	0	0	0	0	0	0
Eucgr.L02473	4.2.3.27 - Isoprene synthase	0	0	0	0	0	0	0	0	0	0	0	0	0	0	0	0	0	0
Eucgr.L02618	4.2.3.75 - (-)-germacrene D synthase	0	0	0	0	0	0	0.03	0	0	0.03	0	0	0	0	0.02	0	0	0.03
Eucgr.L02971	4.2.3.22 - Germacradienol synthase; 4.2.3.75 - (-)-germacrene D synthase	0	0	0	0	0	0	0	0	0	0	0	0	0	0	0.04	0	0	0
Eucgr.L03091	4.2.3.48 - (3S,6E)-nerolidol synthase	0	0	0	0	0	0	0	0	0	0	0	0	0	0	0	0	0	0
Eucgr.L03151	4.2.3.75 - (-)-germacrene D synthase	0	0	0	0	0	0	0	0	0	0	0.13	0	0	0	0	0	0	0
Eucgr.L03307	4.2.3.22 - Germacradienol synthase; 4.2.3.75 - (-)-germacrene D synthase	0	0	0	0	0	0	0	0	0	0.04	0.17	0.33	0.83	0.11	1.36	0	0	0
Eucgr.L03538	4.2.3.75 - (-)-germacrene D synthase	0	0	0	0	0	0	0	0	0	0	0	0	0	0	0	0	0	0
